# Supplementary material for: Reproduction and Productivity in Dairy Cattle after Abortions Both Related and Unrelated to Coxiella burnetii
Source: Animals (Basel). 2023 Nov 18;13(22):3561. doi: 10.3390/ani13223561 (PMC10668823; doi:10.3390/ani13223561)
Supplement: Supplementary file 1 [file animals-13-03561-s001.zip]

Archive with 1 entries (1 files):
- animals-2688393-supplementary.xlsx
