# Supplementary material for: Reproduction and Productivity in Dairy Cattle after Abortions Both Related and Unrelated to Coxiella burnetii
Source: Animals (Basel). 2023 Nov 18;13(22):3561. doi: 10.3390/ani13223561 (PMC10668823; doi:10.3390/ani13223561)
Supplement: Supplementary file 1 [file animals-13-03561-s001.zip › animals-2688393-supplementary.xlsx]

## Sheet: Data
method (1=ELISA, 2=PCR)	C.burnetii status (0=negative, 1=positive)	New lactation after abortion	Year	Herd ID	Cows ID	Age at time of abortion	Number of lactation at time of abortion	The length of standard lactation, days	Milk yield in standard lactation_305 days, kg	Fat in standard lactation_305 days, kg	Protein in standard lactation 305 days, kg	Somatic cell count in milk in standard lactation_305 days, log units	Somatic cell count in standard lactation_305 days, 1000cells per mL	Days until the first artificial insemination in cows	The age at the time of the first artificial insemination in heifer, months	Open days before abortion	The age of pregnancy onset in heifers, months	Pregnancy duartion at time of abortion, months	Open days in cows, if the same lactation after abortion	Days until the first artificial insemination, if a new pregnancy after abortion	Times of artificial insemionations	Times of artificial inseminations after abortion	Culling (0=not culled, 1=culled after abortion (without inseminations), 2=culled after next delivery after abortion, 3=culled as nonpregnant after abortion (inseminations done))	Pregnant after the first artificial insemination in the same lactation (0=no, 1=yes)	Prolonged cycles above 23 days (0=no, 1=yes)	Prolonged cycles bove 48 days (0=no, 1=yes)	Pregnant until 150 days (0=no, 1=yes)	Offspring after pregnancy following abortion (0=dead/ abortion, 1=alive)	Pregnant from the first artificial insemination after abortion (0=no, 1=yes)	Prolonged cycles above 23 days after abortion (0=no, 1=yes)	Prolonged cycles above 48 days after abortion (0=no, 1=yes)	New pregnancy until 150 days in the new lactation (0=no, 1=yes)	Dairy cows per herd	Age at the first artificial insemination, herd average, months	Age at the first delivery, herd average, months	Open days, herd average	Artificial insemination times, herd average	Milk yield in primiparous cows_305 days, herd average, kg	Fat in primiparous cows_305 days, herd average, kg	Protein in primiparous cows_305 days, herd average, kg	Somatic cell count in primiparous cows_305 days, herd average, kg	Milk yield in multiparous cows_305 day, herd average, kg	Fat in multiparous cows_305 days, herd average, kg	Protein in multiparous cows_305days, herd average, kg	Somatic cell count in multiparous cows_305 days, herd average, kg	Milk yield in all cows_305 days, herd average, kg	Fat in all cows_305 days, herd average, kg	Protein in all cows_305 days, herd average, kg	Somatic cell count in all cows_305 days, herd average, 1000cells per mL
1	1		2016	2	1	7	5							88		88		7			1		1	1	0	0	1						147	14	25.2	153	2.4	8188	331.3	291.3	135	8927	382	324.8	269	8700	366.4	314.5	230
1	1		2016	2	2	6	4							51		51		8			1		1	1	0	0	1						147	14	25.2	153	2.4	8188	331.3	291.3	135	8927	382	324.8	269	8700	366.4	314.5	230
1	1		2016	2	3	7	6							72		105		8			2		1	0	1	0	1						147	14	25.2	153	2.4	8188	331.3	291.3	135	8927	382	324.8	269	8700	366.4	314.5	230
2	1	0	2016	2	4	6	5	305	8822	369.6	328	4.60881	305	69		69		7	324		1	2	2	1	0	0	1	1	0	1	0		147	14	25.2	153	2.4	8188	331.3	291.3	135	8927	382	324.8	269	8700	366.4	314.5	230
1	1	1	2016	2	5	2	1	283	7770	254.3	261.3	4.22651	234	46		66		8	64	64	2	1	2	0	0	0	1	1	1	0	0	1	147	14	25.2	153	2.4	8188	331.3	291.3	135	8927	382	324.8	269	8700	366.4	314.5	230
1	1	0	2016	2	6	3	2	305	10799	413.7	374.2	0.678072	20	51		187		4	322		4	2	0	0	1	1	0	1	0	1	0		147	14	25.2	153	2.4	8188	331.3	291.3	135	8927	382	324.8	269	8700	366.4	314.5	230
1	1	1	2016	2	7	2	0	269	5588	191	200.9	1.21412	29		13		15	8	49	49	4	1	0	0	0	0		1	1	0	0	1	147	14	25.2	153	2.4	8188	331.3	291.3	135	8927	382	324.8	269	8700	366.4	314.5	230
2	1	0	2017	2	8	6	4	305	9882	371.6	338.1	5.59694	605	40		40		4	273		1	3	2	1	0	0	1	1	0	1	1		162	14.8	23.5	151	2.5	7641	309.2	267.1	153	9008	374.4	321.4	260	8538	352	302.7	227
1	1	1	2017	2	9	3	1	288	4901	236.8	197	3.11103	108	62		221		7	70	70	6	1	2	0	1	1	0	1	1	0	0	1	162	14.8	23.5	151	2.5	7641	309.2	267.1	153	9008	374.4	321.4	260	8538	352	302.7	227
1	1	1	2017	2	10	6	3	305	6507	301.5	256	5.4957	564	68		68		7	133	85	1	3	2	1	0	0	1	0	0	1	0	1	162	14.8	23.5	151	2.5	7641	309.2	267.1	153	9008	374.4	321.4	260	8538	352	302.7	227
1	1	0	2017	2	11	4	3	305	11791	386.8	378.1	2.1375	55	82		213		4	367		3	1	0	0	0	1	0	0	1	0	0		162	14.8	23.5	151	2.5	7641	309.2	267.1	153	9008	374.4	321.4	260	8538	352	302.7	227
1	1	1	2017	2	12	4	2	305	9849	353.3	312	0.604071	19	96		165		9	94	37	2	2	0	0	0	1	0	0	0	0	1	1	162	14.8	23.5	151	2.5	7641	309.2	267.1	153	9008	374.4	321.4	260	8538	352	302.7	227
1	1		2018	2	13	6	4							64		116		4			2		1	0	0	1	1						152	14.7	24.7	148	2.3	7573	318.1	263.2	178	9288	378.3	322.9	226	8611	354.6	299.3	209
1	1		2018	2	14	4	2							37		285		6			5		1	0	1	1	0						152	14.7	24.7	148	2.3	7573	318.1	263.2	178	9288	378.3	322.9	226	8611	354.6	299.3	209
2	1		2018	2	15	3	2							48		169		7			4		1	0	1	1	0						152	14.7	24.7	148	2.3	7573	318.1	263.2	178	9288	378.3	322.9	226	8611	354.6	299.3	209
2	1		2018	2	16	4	2							105		218		7			3		1	0	0	1	0						152	14.7	24.7	148	2.3	7573	318.1	263.2	178	9288	378.3	322.9	226	8611	354.6	299.3	209
1	1		2018	2	17	2	1							84		184		9			2		1	0	0	1	0						152	14.7	24.7	148	2.3	7573	318.1	263.2	178	9288	378.3	322.9	226	8611	354.6	299.3	209
1	1	0	2018	2	18	3	2	305	6703	285.3	251.2	3.79077	173	50		50		6	237		1	1	0	1	0	0	1	1	1	0	0		152	14.7	24.7	148	2.3	7573	318.1	263.2	178	9288	378.3	322.9	226	8611	354.6	299.3	209
1	1	0	2018	2	19	6	4	305	9822	435	345.3	2.26303	60	102		151		6	365		2	1	0	0	0	1	0	1	1	0	0		152	14.7	24.7	148	2.3	7573	318.1	263.2	178	9288	378.3	322.9	226	8611	354.6	299.3	209
1	1	1	2018	2	20	3	2							45		45		8		73	1	1	3	1	0	0	1		0				152	14.7	24.7	148	2.3	7573	318.1	263.2	178	9288	378.3	322.9	226	8611	354.6	299.3	209
2	1	1	2018	2	21	4	2							74		373		9		158	2	1	3	0	0	1	0		0				152	14.7	24.7	148	2.3	7573	318.1	263.2	178	9288	378.3	322.9	226	8611	354.6	299.3	209
1	1	0	2018	2	22	6	4							110		159		4			2	4	3	0	0	1	0		0	1	1		152	14.7	24.7	148	2.3	7573	318.1	263.2	178	9288	378.3	322.9	226	8611	354.6	299.3	209
1	1		2016	1	23	3	2							74		136		2			3		1	0	0	0	1						660	13.8	23.9	122	1.7	10057	381.6	328.2	82	10920	431.5	364.1	84	10550	410.1	348.7	83
1	1		2016	1	24	4	3							114		135		4			2		1	0	0	0	1						660	13.8	23.9	122	1.7	10057	381.6	328.2	82	10920	431.5	364.1	84	10550	410.1	348.7	83
1	1		2016	1	25	7	5							84		84		7			1		1	1	0	0	0						660	13.8	23.9	122	1.7	10057	381.6	328.2	82	10920	431.5	364.1	84	10550	410.1	348.7	83
1	1		2016	1	26	4	2							88		205		7			3		1	0	0	1	0						660	13.8	23.9	122	1.7	10057	381.6	328.2	82	10920	431.5	364.1	84	10550	410.1	348.7	83
1	1	0	2016	1	27	2	1	305	10446	394.2	327.4	1.87971	46	120		200		2	420		1	5	2	1	0	0	1	1	0	1	1		660	13.8	23.9	122	1.7	10057	381.6	328.2	82	10920	431.5	364.1	84	10550	410.1	348.7	83
1	1	0	2016	1	28	4	2	305	12930	502.1	450.5	4.01436	202	70		126		3	268		2	2	2	0	0	1	1	1	0	0	0		660	13.8	23.9	122	1.7	10057	381.6	328.2	82	10920	431.5	364.1	84	10550	410.1	348.7	83
1	1	0	2016	1	29	3	1	305	11345	447.9	363.7	2.58496	75	90		204		7	565		3	1	2	0	0	1	0	1	1	0	0		660	13.8	23.9	122	1.7	10057	381.6	328.2	82	10920	431.5	364.1	84	10550	410.1	348.7	83
1	1	0	2016	1	30	2	1	305	10446	394.2	327.4	1.87971	46	120		120		3	200		1	1	0	1	0	0	1	0	1	0	0		660	13.8	23.9	122	1.7	10057	381.6	328.2	82	10920	431.5	364.1	84	10550	410.1	348.7	83
1	1	0	2016	1	31	3	1	305	7921	347.9	277.6	1.26303	30	72		146		7	403		4	1	0	0	1	0	1	1	1	0	0		660	13.8	23.9	122	1.7	10057	381.6	328.2	82	10920	431.5	364.1	84	10550	410.1	348.7	83
1	1	1	2016	1	32	2	0	300	8834	326.6	309.7	0.678072	20		13		15	6	82	82	2	1	0	0	0	1		1	1	0	0	1	660	13.8	23.9	122	1.7	10057	381.6	328.2	82	10920	431.5	364.1	84	10550	410.1	348.7	83
1	1	0	2016	1	33	3	2							67		219		3			5	2	3	0	1	1	0		0	0	1		660	13.8	23.9	122	1.7	10057	381.6	328.2	82	10920	431.5	364.1	84	10550	410.1	348.7	83
1	1	0	2016	1	34	4	2							66		66		7			1	5	3	1	0	0	0		0	0	0		660	13.8	23.9	122	1.7	10057	381.6	328.2	82	10920	431.5	364.1	84	10550	410.1	348.7	83
1	1		2017	1	35	7	4							91		91		2			1		1	1	0	0	1						669	13.2	23.6	123	1.7	10288	389.3	331.7	68	11656	458.6	383	109	11084	429.6	361.5	93
1	1		2017	1	36	4	3							56		142		3			2		1	0	0	1	1						669	13.2	23.6	123	1.7	10288	389.3	331.7	68	11656	458.6	383	109	11084	429.6	361.5	93
1	1		2017	1	37	6	3							134		134		5			1		1	1	0	0	1						669	13.2	23.6	123	1.7	10288	389.3	331.7	68	11656	458.6	383	109	11084	429.6	361.5	93
1	1		2017	1	38	3	2							72		157		7			3		1	0	0	1	0						669	13.2	23.6	123	1.7	10288	389.3	331.7	68	11656	458.6	383	109	11084	429.6	361.5	93
1	1		2017	1	39	4	2							100		163		7			2		1	0	0	1	0						669	13.2	23.6	123	1.7	10288	389.3	331.7	68	11656	458.6	383	109	11084	429.6	361.5	93
2	1		2017	1	40	3	2							66		66		8			1		1	1	0	0	1						669	13.2	23.6	123	1.7	10288	389.3	331.7	68	11656	458.6	383	109	11084	429.6	361.5	93
2	1		2017	1	41	1	0								13		13	8			1		1	1	0	0							669	13.2	23.6	123	1.7	10288	389.3	331.7	68	11656	458.6	383	109	11084	429.6	361.5	93
2	1		2017	1	42	1	0								13		13	8			1		1	1	0	0							669	13.2	23.6	123	1.7	10288	389.3	331.7	68	11656	458.6	383	109	11084	429.6	361.5	93
2	1		2017	1	43	1	0								13		13	8			1		1	1	0	0							669	13.2	23.6	123	1.7	10288	389.3	331.7	68	11656	458.6	383	109	11084	429.6	361.5	93
2	1		2017	1	44	3	3							61		129		9			3		1	0	0	0	1						669	13.2	23.6	123	1.7	10288	389.3	331.7	68	11656	458.6	383	109	11084	429.6	361.5	93
2	1		2017	1	45	5	4							80		131		9			2		1	0	0	1	1						669	13.2	23.6	123	1.7	10288	389.3	331.7	68	11656	458.6	383	109	11084	429.6	361.5	93
1	1		2017	1	46	4	2							179		179		9			1		1	1	0	0	0						669	13.2	23.6	123	1.7	10288	389.3	331.7	68	11656	458.6	383	109	11084	429.6	361.5	93
1	1	0	2017	1	47	5	4	305	9054	351.9	299.2	1.44361	34	57		79		2	153		2	1	2	0	0	0	1	1	1	0	0		669	13.2	23.6	123	1.7	10288	389.3	331.7	68	11656	458.6	383	109	11084	429.6	361.5	93
1	1	0	2017	1	48	6	4	305	13538	588.2	451.7	0.678072	20	54		125		3	237		2	2	2	0	0	1	1	1	0	0	1		669	13.2	23.6	123	1.7	10288	389.3	331.7	68	11656	458.6	383	109	11084	429.6	361.5	93
1	1	0	2017	1	49	4	2	305	10280	374.3	355.2	1.81558	44	52		108		6	277		3	1	2	0	0	1	1	1	1	0	0		669	13.2	23.6	123	1.7	10288	389.3	331.7	68	11656	458.6	383	109	11084	429.6	361.5	93
1	1	0	2017	1	50	3	1	305	9669	389.4	311.1	1.31034	31	66		66		5	229		1	1	2	1	0	0	1	0	1	0	0		669	13.2	23.6	123	1.7	10288	389.3	331.7	68	11656	458.6	383	109	11084	429.6	361.5	93
1	1	0	2017	1	51	3	1	305	11849	476	364.9	1.48543	35	78		78		2	174		1	1	0	1	0	0	1	1	1	0	0		669	13.2	23.6	123	1.7	10288	389.3	331.7	68	11656	458.6	383	109	11084	429.6	361.5	93
1	1	0	2017	1	52	5	3	305	15181	539.7	479	2.83188	89	71		92		3	271		2	5	0	0	0	0	1	1	0	1	1		669	13.2	23.6	123	1.7	10288	389.3	331.7	68	11656	458.6	383	109	11084	429.6	361.5	93
1	1	0	2017	1	53	5	3	300	3633	180.7	134.7	5.1635	448	87		87		6	283		1	1	0	1	0	0	1	1	1	0	0		669	13.2	23.6	123	1.7	10288	389.3	331.7	68	11656	458.6	383	109	11084	429.6	361.5	93
2	1	1	2017	1	54	6	4	305	10705	432.8	373.8	5.62059	615	109		285		7	124	69	4	3	0	0	0	1	0	1	0	1	0	1	669	13.2	23.6	123	1.7	10288	389.3	331.7	68	11656	458.6	383	109	11084	429.6	361.5	93
2	1	1	2017	1	55	1	0	305	10838	447.6	351	2.69599	81		12		14	9	153	111	2	2	0	0	0	1		1	0	0	0	0	669	13.2	23.6	123	1.7	10288	389.3	331.7	68	11656	458.6	383	109	11084	429.6	361.5	93
1	1	1	2017	1	56	6	3							88		88		8		115	1		3	1	0	0	1		0				669	13.2	23.6	123	1.7	10288	389.3	331.7	68	11656	458.6	383	109	11084	429.6	361.5	93
1	1	0	2017	1	57	5	2							53		185		6			4	2	3	0	1	1	0		0	1	0		669	13.2	23.6	123	1.7	10288	389.3	331.7	68	11656	458.6	383	109	11084	429.6	361.5	93
1	1		2018	1	58	9	7							89		89		4			1		1	1	0	0	1						636	12.5	23.3	127	1.8	9967	391.7	327.1	66	11711	472	386.4	87	10928	435.9	359.8	78
1	1		2018	1	59	2	1							60		86		7			2		1	0	1	0	1						636	12.5	23.3	127	1.8	9967	391.7	327.1	66	11711	472	386.4	87	10928	435.9	359.8	78
1	1		2018	1	60	5	2							129		129		7			1		1	1	0	0	1						636	12.5	23.3	127	1.8	9967	391.7	327.1	66	11711	472	386.4	87	10928	435.9	359.8	78
1	1		2018	1	61	8	6							138		138		7			1		1	1	0	0	1						636	12.5	23.3	127	1.8	9967	391.7	327.1	66	11711	472	386.4	87	10928	435.9	359.8	78
1	1		2018	1	62	6	4							94		139		7			3		1	0	1	0	1						636	12.5	23.3	127	1.8	9967	391.7	327.1	66	11711	472	386.4	87	10928	435.9	359.8	78
2	1		2018	1	63	2	0								12		12	7			1		1	1	0	0							636	12.5	23.3	127	1.8	9967	391.7	327.1	66	11711	472	386.4	87	10928	435.9	359.8	78
2	1		2018	1	64	5	3							99		99		8			1		1	1	0	0	1						636	12.5	23.3	127	1.8	9967	391.7	327.1	66	11711	472	386.4	87	10928	435.9	359.8	78
2	1		2018	1	65	4	2							137		137		8			1		1	1	0	0	1						636	12.5	23.3	127	1.8	9967	391.7	327.1	66	11711	472	386.4	87	10928	435.9	359.8	78
1	1		2018	1	66	1	0								12		12	8			1		1	1	0	0							636	12.5	23.3	127	1.8	9967	391.7	327.1	66	11711	472	386.4	87	10928	435.9	359.8	78
1	1		2018	1	67	1	0								13		15	8			2		1	0	1	0							636	12.5	23.3	127	1.8	9967	391.7	327.1	66	11711	472	386.4	87	10928	435.9	359.8	78
1	1		2018	1	68	3	1							85		85		9			1		1	1	0	0	1						636	12.5	23.3	127	1.8	9967	391.7	327.1	66	11711	472	386.4	87	10928	435.9	359.8	78
2	1		2018	1	69	6	4							67		90		9			2		1	0	0	0	1						636	12.5	23.3	127	1.8	9967	391.7	327.1	66	11711	472	386.4	87	10928	435.9	359.8	78
2	1		2018	1	70	5	2							76		136		9			2		1	0	0	1	1						636	12.5	23.3	127	1.8	9967	391.7	327.1	66	11711	472	386.4	87	10928	435.9	359.8	78
1	1		2018	1	71	4	2							141		141		9			1		1	1	0	0	1						636	12.5	23.3	127	1.8	9967	391.7	327.1	66	11711	472	386.4	87	10928	435.9	359.8	78
1	1		2018	1	72	4	2							161		161		9			1		1	1	0	0	0						636	12.5	23.3	127	1.8	9967	391.7	327.1	66	11711	472	386.4	87	10928	435.9	359.8	78
2	1		2018	1	73	2	0								13		16	9			3		1	0	0	0							636	12.5	23.3	127	1.8	9967	391.7	327.1	66	11711	472	386.4	87	10928	435.9	359.8	78
2	1		2018	1	74	2	0								12		12	9			1		1	1	0	0							636	12.5	23.3	127	1.8	9967	391.7	327.1	66	11711	472	386.4	87	10928	435.9	359.8	78
1	1	0	2018	1	75	2	1	305	11127	461.6	364.6	0.815575	22	66		66		3	138		1	1	2	1	0	0	1	1	1	0	0		636	12.5	23.3	127	1.8	9967	391.7	327.1	66	11711	472	386.4	87	10928	435.9	359.8	78
1	1	0	2018	1	76	2	1	305	10974	470.9	378.6	2.94111	96	90		90		3	297		1	6	2	1	0	0	1	1	1	1	1		636	12.5	23.3	127	1.8	9967	391.7	327.1	66	11711	472	386.4	87	10928	435.9	359.8	78
1	1	0	2018	1	77	5	4	305	10052	389.2	311.3	1.31034	31	71		124		3	219		2	1	2	0	0	1	1	1	1	0	0		636	12.5	23.3	127	1.8	9967	391.7	327.1	66	11711	472	386.4	87	10928	435.9	359.8	78
1	1	0	2018	1	78	5	3	305	13165	563.7	429.3	1.35614	32	87		157		3	254		3	1	2	0	0	1	0	1	1	0	0		636	12.5	23.3	127	1.8	9967	391.7	327.1	66	11711	472	386.4	87	10928	435.9	359.8	78
2	1	1	2018	1	79	2	0	286	6264	312.2	243.8	1.1635	28		13		16	8	69	69	3	1	2	0	0	1		1	1	0	0	1	636	12.5	23.3	127	1.8	9967	391.7	327.1	66	11711	472	386.4	87	10928	435.9	359.8	78
2	1	1	2018	1	80	3	1	305	10082	383.6	347.9	0.941106	24	60		60		9	187	76	1	4	2	1	0	0	1	1	0	0	1	0	636	12.5	23.3	127	1.8	9967	391.7	327.1	66	11711	472	386.4	87	10928	435.9	359.8	78
2	1	1	2018	1	81	4	2	305	12101	463.7	412.4	0.263034	15	100		100		9	88	88	1	1	2	1	0	0	1	1	1	0	0	1	636	12.5	23.3	127	1.8	9967	391.7	327.1	66	11711	472	386.4	87	10928	435.9	359.8	78
1	1	1	2018	1	82	1	0	305	10407	430.4	355	2.08406	53		13		13	9	102	102	1	1	2	1	0	0		1	1	0	0	1	636	12.5	23.3	127	1.8	9967	391.7	327.1	66	11711	472	386.4	87	10928	435.9	359.8	78
1	1	0	2018	1	83	2	1	305	9556	414.4	333.9	3.01436	101	101		101		2	237		1	3	0	1	0	0	1	1	0	0	0		636	12.5	23.3	127	1.8	9967	391.7	327.1	66	11711	472	386.4	87	10928	435.9	359.8	78
1	1	0	2018	1	84	5	4	305	10976	461.7	363	2.69599	81	91		115		2	186		2	1	0	0	1	0	1	1	1	0	0		636	12.5	23.3	127	1.8	9967	391.7	327.1	66	11711	472	386.4	87	10928	435.9	359.8	78
1	1	0	2018	1	85	2	1	260	10453	414.7	334.6	1.26303	30	66		129		2	169		3	1	0	0	0	0	1	1	1	0	0		636	12.5	23.3	127	1.8	9967	391.7	327.1	66	11711	472	386.4	87	10928	435.9	359.8	78
1	1	0	2018	1	86	2	1	305	9892	415.6	303.6	3.78241	172	59		129		2	161		3	1	0	0	1	0	1	1	1	0	0		636	12.5	23.3	127	1.8	9967	391.7	327.1	66	11711	472	386.4	87	10928	435.9	359.8	78
1	1	0	2018	1	87	2	1	305	11507	423.6	370.4	1.21412	29	63		150		2	195		3	1	0	0	0	1	1	1	1	0	0		636	12.5	23.3	127	1.8	9967	391.7	327.1	66	11711	472	386.4	87	10928	435.9	359.8	78
1	1	0	2018	1	88	7	6	305	13281	573.8	450.4	1.67807	40	80		80		3	154		1	1	0	1	0	0	1	1	1	0	0		636	12.5	23.3	127	1.8	9967	391.7	327.1	66	11711	472	386.4	87	10928	435.9	359.8	78
1	1	0	2018	1	89	2	1	305	10773	406.8	374.8	2.40054	66	96		96		3	248		1	2	0	1	0	0	1	1	0	0	0		636	12.5	23.3	127	1.8	9967	391.7	327.1	66	11711	472	386.4	87	10928	435.9	359.8	78
1	1	0	2018	1	90	2	1	305	10424	403.8	356.2	1.35614	32	122		122		4	232		1	1	0	1	0	0	1	1	1	0	0		636	12.5	23.3	127	1.8	9967	391.7	327.1	66	11711	472	386.4	87	10928	435.9	359.8	78
1	1	0	2018	1	91	5	1	305	9897	374.6	335.2	0.815575	22	106		106		5	352		1	2	0	1	0	0	1	1	0	0	0		636	12.5	23.3	127	1.8	9967	391.7	327.1	66	11711	472	386.4	87	10928	435.9	359.8	78
1	1	0	2018	1	92	1	0								13		13	7			1	2	0	1	0	0		1	0	0	1		636	12.5	23.3	127	1.8	9967	391.7	327.1	66	11711	472	386.4	87	10928	435.9	359.8	78
2	1	0	2018	1	93	1	0								11		11	9			1	1	0	1	0	0		1	1	0	0		636	12.5	23.3	127	1.8	9967	391.7	327.1	66	11711	472	386.4	87	10928	435.9	359.8	78
1	1	1	2018	1	94	2	0	305	11538	475.3	408.7	0.941106	24		13		16	9	131	58	3	4	0	0	0	1		1	0	1	0	1	636	12.5	23.3	127	1.8	9967	391.7	327.1	66	11711	472	386.4	87	10928	435.9	359.8	78
1	1	1	2018	1	95	2	0	287	9150	419.9	315.9	0.941106	24		12		12	9	66	66	1	1	0	1	0	0		1	1	0	0	1	636	12.5	23.3	127	1.8	9967	391.7	327.1	66	11711	472	386.4	87	10928	435.9	359.8	78
2	1	1	2018	1	96	2	1	305	10467	497.4	375.5	1.44361	34		11		11	9	135	88	1	3	0	1	0	0		1	0	0	0	1	636	12.5	23.3	127	1.8	9967	391.7	327.1	66	11711	472	386.4	87	10928	435.9	359.8	78
1	1	1	2018	1	97	1	0	305	11327	382.5	347.8	0.356144	16		12		12	9	229	97	1	3	0	1	0	0		1	0	0	1	0	636	12.5	23.3	127	1.8	9967	391.7	327.1	66	11711	472	386.4	87	10928	435.9	359.8	78
2	1	1	2018	1	98	2	1	305	14874	471	468.3	0.941106	24	85		126		9	260	100	3	4	0	0	0	0	1	1	0	1	1	0	636	12.5	23.3	127	1.8	9967	391.7	327.1	66	11711	472	386.4	87	10928	435.9	359.8	78
1	1	1	2018	1	99	1	0								12		13	9		70	2	1	3	0	0	1			0				636	12.5	23.3	127	1.8	9967	391.7	327.1	66	11711	472	386.4	87	10928	435.9	359.8	78
1	1	1	2018	1	100	1	0								11		11	9		82	1	1	3	1	0	0			0				636	12.5	23.3	127	1.8	9967	391.7	327.1	66	11711	472	386.4	87	10928	435.9	359.8	78
1	1	1	2018	1	101	7	5							118		118		9		88	1	1	3	1	0	0	1		0				636	12.5	23.3	127	1.8	9967	391.7	327.1	66	11711	472	386.4	87	10928	435.9	359.8	78
2	1	0	2018	1	102	2	1							108		108		2			1	2	3	1	0	0	1		0	1	0		636	12.5	23.3	127	1.8	9967	391.7	327.1	66	11711	472	386.4	87	10928	435.9	359.8	78
1	1	0	2018	1	103	6	4							79		184		2			2	2	3	0	0	1	0		0	1	0		636	12.5	23.3	127	1.8	9967	391.7	327.1	66	11711	472	386.4	87	10928	435.9	359.8	78
1	1	0	2018	1	104	2	1							66		66		4			1	1	3	1	0	0	1		0				636	12.5	23.3	127	1.8	9967	391.7	327.1	66	11711	472	386.4	87	10928	435.9	359.8	78
1	1	0	2018	1	105	3	2							60		136		4			5	1	3	0	1	0	1		0				636	12.5	23.3	127	1.8	9967	391.7	327.1	66	11711	472	386.4	87	10928	435.9	359.8	78
1	1	0	2018	1	106	1	0								12		22	8			2	1	3	0	1	0			0				636	12.5	23.3	127	1.8	9967	391.7	327.1	66	11711	472	386.4	87	10928	435.9	359.8	78
2	1		2019	1	107	3	1							132		157		8			2		1	0	1	0	0						665	13	23	129	1.9	10163	387.1	334.7	76	11957	476.5	398.5	90	11149	436.2	369.8	84
2	1		2019	1	108	2	1							90		90		9			1		1	1	0	0	1						665	13	23	129	1.9	10163	387.1	334.7	76	11957	476.5	398.5	90	11149	436.2	369.8	84
2	1		2019	1	109	6	4							91		91		9			1		1	1	0	0	1						665	13	23	129	1.9	10163	387.1	334.7	76	11957	476.5	398.5	90	11149	436.2	369.8	84
2	1		2019	1	110	1	0								12		18	9			4		1	0	0	1							665	13	23	129	1.9	10163	387.1	334.7	76	11957	476.5	398.5	90	11149	436.2	369.8	84
2	1	1	2019	1	111	2	0	140	5504	165.8	174.6				12		12	9		92	1	1	2	1	0	0			0				665	13	23	129	1.9	10163	387.1	334.7	76	11957	476.5	398.5	90	11149	436.2	369.8	84
2	1	0	2019	1	112	2	0								14		17	9			3	1	3	0	0	1			0				665	13	23	129	1.9	10163	387.1	334.7	76	11957	476.5	398.5	90	11149	436.2	369.8	84
1	1		2016	3	113	6	3							84		84		2			1		1	1	0	0	1						388	15.4	24.9	88	1.6	7200	308.4	255.1	70	8736	407.9	315.8	174	7862	351.3	281.3	120
1	1		2016	3	114	3	2							82		82		8			1		1	1	0	0	1						388	15.4	24.9	88	1.6	7200	308.4	255.1	70	8736	407.9	315.8	174	7862	351.3	281.3	120
1	1		2016	3	115	3	1							70		70		9			1		1	1	0	0	1						388	15.4	24.9	88	1.6	7200	308.4	255.1	70	8736	407.9	315.8	174	7862	351.3	281.3	120
1	1	0	2016	3	116	3	2	305	9065	460.2	335.1	2.1635	56	78		78		1	136		1	1	0	1	0	0	1	1	1	0	0		388	15.4	24.9	88	1.6	7200	308.4	255.1	70	8736	407.9	315.8	174	7862	351.3	281.3	120
1	1	0	2016	3	117	2	1	305	8956	352.2	342	2.02857	51	100		147		1	207		3	1	0	0	1	0	1	1	1	0	0		388	15.4	24.9	88	1.6	7200	308.4	255.1	70	8736	407.9	315.8	174	7862	351.3	281.3	120
1	1		2017	3	118	4	3							57		97		2			3		1	0	0	0	1						374	14.6	25.4	91	1.7	7644	331.4	278.7	82	9245	432.8	337.2	120	8513	386.5	310.5	104
1	1		2017	3	119	2	1							68		101		4			2		1	0	1	0	1						374	14.6	25.4	91	1.7	7644	331.4	278.7	82	9245	432.8	337.2	120	8513	386.5	310.5	104
1	1		2017	3	120	4	3							58		78		6			2		1	0	0	0	1						374	14.6	25.4	91	1.7	7644	331.4	278.7	82	9245	432.8	337.2	120	8513	386.5	310.5	104
1	1		2017	3	121	3	2							69		138		6			2		1	0	0	1	1						374	14.6	25.4	91	1.7	7644	331.4	278.7	82	9245	432.8	337.2	120	8513	386.5	310.5	104
1	1		2017	3	122	4	3							56		56		7			1		1	1	0	0	1						374	14.6	25.4	91	1.7	7644	331.4	278.7	82	9245	432.8	337.2	120	8513	386.5	310.5	104
1	1		2017	3	123	3	2							66		66		7			1		1	1	0	0	1						374	14.6	25.4	91	1.7	7644	331.4	278.7	82	9245	432.8	337.2	120	8513	386.5	310.5	104
1	1		2018	3	124	2	1							59		154		1			5		1	0	1	0	0						434	13.9	24.3	96	1.7	8550	354.5	309.3	81	9996	458	362.8	124	9270	406	335.9	104
1	1		2018	3	125	3	2							62		62		6			1		1	1	0	0	1						434	13.9	24.3	96	1.7	8550	354.5	309.3	81	9996	458	362.8	124	9270	406	335.9	104
1	1		2018	3	126	4	3							77		77		6			1		1	1	0	0	1						434	13.9	24.3	96	1.7	8550	354.5	309.3	81	9996	458	362.8	124	9270	406	335.9	104
1	1		2018	3	127	2	1							75		122		8			2		1	0	0	1	1						434	13.9	24.3	96	1.7	8550	354.5	309.3	81	9996	458	362.8	124	9270	406	335.9	104
1	1		2016	4	128	2	1							107		107		6			1		1	1	0	0	1						694	15.1	24.5	130	2.6	7659	272.5	261.9	94	8857	320.5	307.2	170	8294	298	285.9	137
1	1		2016	4	129	2	1							52		52		7			1		1	1	0	0	1						694	15.1	24.5	130	2.6	7659	272.5	261.9	94	8857	320.5	307.2	170	8294	298	285.9	137
2	1	1	2016	4	130	1	0	263	4386	139.9	144.8	2.81558	88		13		14	7	32	32	2	1	0	0	0	0		1	1	0	0	1	694	15.1	24.5	130	2.6	7659	272.5	261.9	94	8857	320.5	307.2	170	8294	298	285.9	137
2	1	1	2016	4	131	1	0	305	5586	207.8	194.8	2.33342	63		11		11	8	92	49	1	4	0	1	0	0		1	0	0	0	1	694	15.1	24.5	130	2.6	7659	272.5	261.9	94	8857	320.5	307.2	170	8294	298	285.9	137
1	1	1	2016	4	132	4	2							59		273		8		38	5	2	3	0	0	1	0		0	1	0		694	15.1	24.5	130	2.6	7659	272.5	261.9	94	8857	320.5	307.2	170	8294	298	285.9	137
2	1	1	2016	4	133	2	0								15		15	9		47	1	2	3	1	0	0			0	0	0		694	15.1	24.5	130	2.6	7659	272.5	261.9	94	8857	320.5	307.2	170	8294	298	285.9	137
1	1		2017	4	134	2	1							53		53		3			1		1	1	0	0	1						602	16	26.3	124	2.4	7243	255.9	241.1	72	8230	305	277.9	109	7817	284.5	262.5	95
1	1		2017	4	135	2	0								17		17	9			1		1	1	0	0							602	16	26.3	124	2.4	7243	255.9	241.1	72	8230	305	277.9	109	7817	284.5	262.5	95
1	1	1	2017	4	136	4	4							51		51		6		65	1	1	3	1	0	0	1		0				602	16	26.3	124	2.4	7243	255.9	241.1	72	8230	305	277.9	109	7817	284.5	262.5	95
1	1	0	2016	5	137	2	1	305	10967	411.3	372.5	1.78241	43	66		168		7	461		5	1	2	0	0	0	0	1	1	0	0		569	14.1	24.1	141	2	9752	376	333.8	103	10700	421.3	369.2	137	10143	394.7	348.4	118
1	1	1	2016	5	138	6	3							50		50		8		125	1	1	3	1	0	0	1		0				569	14.1	24.1	141	2	9752	376	333.8	103	10700	421.3	369.2	137	10143	394.7	348.4	118
1	1		2017	5	139	2	1							74		74		6			1		1	1	0	0	1						799	13.8	24.2	130	2	10043	422.2	336.5	101	11414	487.8	379	160	10493	443.7	350.4	122
1	1		2017	5	140	2	1							84		84		8			1		1	1	0	0	1						799	13.8	24.2	130	2	10043	422.2	336.5	101	11414	487.8	379	160	10493	443.7	350.4	122
1	1	1	2017	5	141	2	1	305	11287	388.8	342.8	2	50	146		192		8	135	135	3	1	2	0	1	0	0	1	1	0	0	1	799	13.8	24.2	130	2	10043	422.2	336.5	101	11414	487.8	379	160	10493	443.7	350.4	122
1	1		2018	5	142	1	0								13		13	5			1		1	1	0	0							763	13.6	23.8	135	2.3	9868	397.7	331.5	91	11838	480	391.1	144	10448	421.9	349.1	109
1	1		2018	5	143	5	3							94		233		7			4		1	0	1	1	0						763	13.6	23.8	135	2.3	9868	397.7	331.5	91	11838	480	391.1	144	10448	421.9	349.1	109
1	1	1	2018	5	144	3	2							91		182		5		27	3	1	3	0	0	1	0		0				763	13.6	23.8	135	2.3	9868	397.7	331.5	91	11838	480	391.1	144	10448	421.9	349.1	109
1	1	1	2018	5	145	3	3							36		36		7		40	1	2	3	1	0	0	1		0	0	0		763	13.6	23.8	135	2.3	9868	397.7	331.5	91	11838	480	391.1	144	10448	421.9	349.1	109
1	1	0	2018	5	146	3	1							88		211		5			4	1	3	0	1	1	0		0				763	13.6	23.8	135	2.3	9868	397.7	331.5	91	11838	480	391.1	144	10448	421.9	349.1	109
1	1	0	2018	5	147	2	1							88		88		6			1	4	3	1	0	0	1		0	1	0		763	13.6	23.8	135	2.3	9868	397.7	331.5	91	11838	480	391.1	144	10448	421.9	349.1	109
1	1	1	2018	5	148	2	1	305	6053	212.3	197.3	1.48543	35	75		75		6		23	1	4	0	1	0	0	1		0	0	0		763	13.6	23.8	135	2.3	9868	397.7	331.5	91	11838	480	391.1	144	10448	421.9	349.1	109
1	0		2016	2	149	1	0								14		17	4			2		1	0	0	1							147	14	25.2	153	2.4	8188	331.3	291.3	135	8927	382	324.8	269	8700	366.4	314.5	230
1	0		2017	2	150	2	0								15		16	9			2		1	0	0	1							162	14.8	23.5	151	2.5	7641	309.2	267.1	153	9008	374.4	321.4	260	8538	352	302.7	227
2	0	0	2017	2	151	5	3	305	8676	439.2	367.3	5.36177	514	99		134		7	349		2	1	2	0	1	0	1	1	1	0	0		162	14.8	23.5	151	2.5	7641	309.2	267.1	153	9008	374.4	321.4	260	8538	352	302.7	227
1	0	1	2017	2	152	3	1	305	6703	285.3	251.2	3.79077	173	98		98		8	50	50	1	1	0	1	0	0	1	0	1	0	0	1	162	14.8	23.5	151	2.5	7641	309.2	267.1	153	9008	374.4	321.4	260	8538	352	302.7	227
2	0	1	2017	2	153	3	1							49		132		8		77	2	2	3	0	0	1	1		0	0	1		162	14.8	23.5	151	2.5	7641	309.2	267.1	153	9008	374.4	321.4	260	8538	352	302.7	227
2	0		2018	2	154	2	0								14		16	8			2		1	0	0	1							152	14.7	24.7	148	2.3	7573	318.1	263.2	178	9288	378.3	322.9	226	8611	354.6	299.3	209
2	0		2018	2	155	2	0								14		14	8			1		1	1	0	0							152	14.7	24.7	148	2.3	7573	318.1	263.2	178	9288	378.3	322.9	226	8611	354.6	299.3	209
2	0	1	2018	2	156	3	1	305	8103	317.4	292.9	2.42223	67	52		119		9	130	62	2	5	0	0	0	1	1	1	0	1	0	1	152	14.7	24.7	148	2.3	7573	318.1	263.2	178	9288	378.3	322.9	226	8611	354.6	299.3	209
1	0		2016	1	157	5	3							115		115		2			1		1	1	0	0	1						660	13.8	23.9	122	1.7	10057	381.6	328.2	82	10920	431.5	364.1	84	10550	410.1	348.7	83
1	0		2016	1	158	11	7							114		183		3			2		1	0	0	1	0						660	13.8	23.9	122	1.7	10057	381.6	328.2	82	10920	431.5	364.1	84	10550	410.1	348.7	83
1	0		2016	1	159	5	3							56		195		4			4		1	0	1	1	0						660	13.8	23.9	122	1.7	10057	381.6	328.2	82	10920	431.5	364.1	84	10550	410.1	348.7	83
1	0		2016	1	160	2	1							118		118		5			1		1	1	0	0	1						660	13.8	23.9	122	1.7	10057	381.6	328.2	82	10920	431.5	364.1	84	10550	410.1	348.7	83
2	0		2016	1	161	4	1							114		366		7			3		1	0	0	1	0						660	13.8	23.9	122	1.7	10057	381.6	328.2	82	10920	431.5	364.1	84	10550	410.1	348.7	83
1	0		2016	1	162	1	0								12		12	7			1		1	1	0	0							660	13.8	23.9	122	1.7	10057	381.6	328.2	82	10920	431.5	364.1	84	10550	410.1	348.7	83
2	0		2016	1	163	3	1							62		62		8			1		1	1	0	0	1						660	13.8	23.9	122	1.7	10057	381.6	328.2	82	10920	431.5	364.1	84	10550	410.1	348.7	83
2	0		2016	1	164	4	2							70		271		8			5		1	0	0	1	0						660	13.8	23.9	122	1.7	10057	381.6	328.2	82	10920	431.5	364.1	84	10550	410.1	348.7	83
1	0		2016	1	165	6	4							66		107		9			2		1	0	0	0	1						660	13.8	23.9	122	1.7	10057	381.6	328.2	82	10920	431.5	364.1	84	10550	410.1	348.7	83
1	0	0	2016	1	166	2	1	305	9897	327.9	316.6	1.05658	26	119		119		2	183		1	1	2	1	0	0	1	1	1	0	0		660	13.8	23.9	122	1.7	10057	381.6	328.2	82	10920	431.5	364.1	84	10550	410.1	348.7	83
1	0	0	2016	1	167	5	3	305	12058	478.5	425	2.33342	63	84		174		5	360		3	1	2	0	0	0	0	1	1	0	0		660	13.8	23.9	122	1.7	10057	381.6	328.2	82	10920	431.5	364.1	84	10550	410.1	348.7	83
2	0	1	2016	1	168	3	1	305	12060	420.7	403.5	0.941106	24	80		102		9	280	56	2	5	2	0	0	0	1	1	0	0	1	0	660	13.8	23.9	122	1.7	10057	381.6	328.2	82	10920	431.5	364.1	84	10550	410.1	348.7	83
2	0	1	2016	1	169	3	2	305	8733	374.3	342.6	1.52607	36	101		101		9	341	97	1	4	2	1	0	0	1	1	0	1	1	0	660	13.8	23.9	122	1.7	10057	381.6	328.2	82	10920	431.5	364.1	84	10550	410.1	348.7	83
2	0	1	2016	1	170	2	0	305	10386	474.9	347.5	1.848	45		12		16	9	122	122	3	1	2	0	0	1		0	1	0	0	1	660	13.8	23.9	122	1.7	10057	381.6	328.2	82	10920	431.5	364.1	84	10550	410.1	348.7	83
1	0	0	2016	1	171	2	1	305	11664	453.7	350.9	1.64155	39	55		72		1	245		2	4	0	0	0	0	1	1	0	1	0		660	13.8	23.9	122	1.7	10057	381.6	328.2	82	10920	431.5	364.1	84	10550	410.1	348.7	83
1	0	0	2016	1	172	2	1	305	8251	297.5	261	1.48543	35	61		61		2	145		1	1	0	1	0	0	1	1	1	0	0		660	13.8	23.9	122	1.7	10057	381.6	328.2	82	10920	431.5	364.1	84	10550	410.1	348.7	83
1	0	0	2016	1	173	3	2	305	13403	568.1	459.3	0.604071	19	93		94		2	164		2	1	0	0	0	0	1	1	1	0	0		660	13.8	23.9	122	1.7	10057	381.6	328.2	82	10920	431.5	364.1	84	10550	410.1	348.7	83
1	0	0	2016	1	174	10	8	274	10339	497.9	320.2	5.3505	510	73		73		4	170		1	1	0	1	0	0	1	1	1	0	0		660	13.8	23.9	122	1.7	10057	381.6	328.2	82	10920	431.5	364.1	84	10550	410.1	348.7	83
2	0	0	2016	1	175	3	1	305	10403	345.4	331.6	6.03562	820	132		132		7	406		1	1	0	1	0	0	1	1	1	0	0		660	13.8	23.9	122	1.7	10057	381.6	328.2	82	10920	431.5	364.1	84	10550	410.1	348.7	83
2	0	1	2016	1	176	1	0	279	9041	392.5	309	0.0565835	13		13		13	8	59	59	1	1	0	1	0	0		1	1	0	0	1	660	13.8	23.9	122	1.7	10057	381.6	328.2	82	10920	431.5	364.1	84	10550	410.1	348.7	83
2	0	1	2016	1	177	1	0	278	7620	306.7	257.4	1.11103	27		13		13	7	64	64	1	1	0	1	0	0		1	1	0	0	1	660	13.8	23.9	122	1.7	10057	381.6	328.2	82	10920	431.5	364.1	84	10550	410.1	348.7	83
1	0	0	2016	1	178	3	2							58		200		3			5	2	3	0	1	1	0		0	0			660	13.8	23.9	122	1.7	10057	381.6	328.2	82	10920	431.5	364.1	84	10550	410.1	348.7	83
2	0	0	2016	1	179	2	1							62		62		7			1	3	3	1	0	0	1		0	1	1		660	13.8	23.9	122	1.7	10057	381.6	328.2	82	10920	431.5	364.1	84	10550	410.1	348.7	83
2	0		2017	1	180	2	2							65		65		3			1		1	1	0	0	1						669	13.2	23.6	123	1.7	10288	389.3	331.7	68	11656	458.6	383	109	11084	429.6	361.5	93
2	0		2017	1	181	7	4							78		244		6			4		1	0	0	1	0						669	13.2	23.6	123	1.7	10288	389.3	331.7	68	11656	458.6	383	109	11084	429.6	361.5	93
1	0		2017	1	182	6	4							131		131		7			1		1	1	0	0	1						669	13.2	23.6	123	1.7	10288	389.3	331.7	68	11656	458.6	383	109	11084	429.6	361.5	93
2	0		2017	1	183	6	4							105		196		7			4		1	0	1	0	0						669	13.2	23.6	123	1.7	10288	389.3	331.7	68	11656	458.6	383	109	11084	429.6	361.5	93
2	0		2017	1	184	3	1							82		342		7			3		1	0	0	1	0						669	13.2	23.6	123	1.7	10288	389.3	331.7	68	11656	458.6	383	109	11084	429.6	361.5	93
2	0		2017	1	185	1	0								12		12	7			1		1	1	0	0							669	13.2	23.6	123	1.7	10288	389.3	331.7	68	11656	458.6	383	109	11084	429.6	361.5	93
2	0		2017	1	186	4	3							92		115		8			2		1	0	0	0	1						669	13.2	23.6	123	1.7	10288	389.3	331.7	68	11656	458.6	383	109	11084	429.6	361.5	93
2	0		2017	1	187	6	3							84		147		8			3		1	0	0	0	1						669	13.2	23.6	123	1.7	10288	389.3	331.7	68	11656	458.6	383	109	11084	429.6	361.5	93
2	0		2017	1	188	6	3							66		159		8			2		1	0	0	1	0						669	13.2	23.6	123	1.7	10288	389.3	331.7	68	11656	458.6	383	109	11084	429.6	361.5	93
1	0		2017	1	189	4	2							161		179		8			2		1	0	0	0	0						669	13.2	23.6	123	1.7	10288	389.3	331.7	68	11656	458.6	383	109	11084	429.6	361.5	93
2	0		2017	1	190	4	2							98		385		8			8		1	0	1	1	0						669	13.2	23.6	123	1.7	10288	389.3	331.7	68	11656	458.6	383	109	11084	429.6	361.5	93
1	0		2017	1	191	3	1							74		74		9			1		1	1	0	0	1						669	13.2	23.6	123	1.7	10288	389.3	331.7	68	11656	458.6	383	109	11084	429.6	361.5	93
1	0		2017	1	192	6	3							89		89		9			1		1	1	0	0	1						669	13.2	23.6	123	1.7	10288	389.3	331.7	68	11656	458.6	383	109	11084	429.6	361.5	93
1	0		2017	1	193	1	0								13		13	9			1		1	1	0	0							669	13.2	23.6	123	1.7	10288	389.3	331.7	68	11656	458.6	383	109	11084	429.6	361.5	93
1	0	0	2017	1	194	5	3	305	14226	551.4	448	2.1635	56	71		71		7	327		1	1	2	1	0	0	1	1	1	0	0		669	13.2	23.6	123	1.7	10288	389.3	331.7	68	11656	458.6	383	109	11084	429.6	361.5	93
2	0	0	2017	1	195	4	2	305	15430	509.7	458.2	1.87971	46	75		141		7	443		3	3	2	0	0	0	1	1	0	0	0		669	13.2	23.6	123	1.7	10288	389.3	331.7	68	11656	458.6	383	109	11084	429.6	361.5	93
2	0	1	2017	1	196	3	1	305	13849	548.9	464.5	1.40054	33	117		199		9	109	62	4	2	2	0	1	0	0	1	0	0	0	1	669	13.2	23.6	123	1.7	10288	389.3	331.7	68	11656	458.6	383	109	11084	429.6	361.5	93
1	0	0	2017	1	197	2	1	305	11849	476	364.9	1.48543	35	78		78		2	174		1	1	0	1	0	0	1	1	1	0	0		669	13.2	23.6	123	1.7	10288	389.3	331.7	68	11656	458.6	383	109	11084	429.6	361.5	93
1	0	0	2017	1	198	4	2	305	11598	548.9	394.8	1.21412	29	56		121		2	181		4	2	0	0	0	0	1	1	0	0	1		669	13.2	23.6	123	1.7	10288	389.3	331.7	68	11656	458.6	383	109	11084	429.6	361.5	93
1	0	0	2017	1	199	6	5	305	12082	539.4	408.4	1.1635	28	122		122		2	215		1	1	0	1	0	0	1	1	1	0	0		669	13.2	23.6	123	1.7	10288	389.3	331.7	68	11656	458.6	383	109	11084	429.6	361.5	93
1	0	0	2017	1	200	6	3	305	14933	563.7	458.5	0.526069	18	49		142		3	263		2	2	0	0	0	1	1	1	0	0	1		669	13.2	23.6	123	1.7	10288	389.3	331.7	68	11656	458.6	383	109	11084	429.6	361.5	93
1	0	0	2017	1	201	3	1	305	3619	178.2	125.8	0.356144	16	66		227		3	409		3	1	0	0	0	1	0	1	1	0	0		669	13.2	23.6	123	1.7	10288	389.3	331.7	68	11656	458.6	383	109	11084	429.6	361.5	93
2	0	0	2017	1	202	4	2	305	15084	607.6	502.7	3.848	180	72		114		6	362		3	1	0	0	0	0	1	1	1	0	0		669	13.2	23.6	123	1.7	10288	389.3	331.7	68	11656	458.6	383	109	11084	429.6	361.5	93
2	0	0	2017	1	203	1	0								13		13	7			1	2	0	1	0	0		1	0	0	1		669	13.2	23.6	123	1.7	10288	389.3	331.7	68	11656	458.6	383	109	11084	429.6	361.5	93
2	0	1	2017	1	204	2	1	286	9788	440.8	349.1	1.40054	33	103		103		9	70	47	1	2	0	1	0	0	1	1	0	0	0	1	669	13.2	23.6	123	1.7	10288	389.3	331.7	68	11656	458.6	383	109	11084	429.6	361.5	93
1	0	1	2017	1	205	6	4	298	10671	531.6	394.6	0.356144	16	92		143		9	86	86	2	1	0	0	0	1	1	1	1	0	0	1	669	13.2	23.6	123	1.7	10288	389.3	331.7	68	11656	458.6	383	109	11084	429.6	361.5	93
1	0	1	2017	1	206	2	1	305	12103	517.1	403.4	0.163499	14	138		138		9	271	117	1	2	0	1	0	0	1	1	0	0	1	0	669	13.2	23.6	123	1.7	10288	389.3	331.7	68	11656	458.6	383	109	11084	429.6	361.5	93
2	0	1	2017	1	207	2	1	305	11304	442.7	360.3	0	12	64		84		8	188	131	2	2	0	0	0	0	1	1	0	0	1	0	669	13.2	23.6	123	1.7	10288	389.3	331.7	68	11656	458.6	383	109	11084	429.6	361.5	93
2	0	1	2017	1	208	4	1							168		454		9		86	8	4	3	0	1	1	0		0	1	0	0	669	13.2	23.6	123	1.7	10288	389.3	331.7	68	11656	458.6	383	109	11084	429.6	361.5	93
2	0	1	2017	1	209	1	0								14		15	7		128	2	3	3	0	0	0			0	1	0	0	669	13.2	23.6	123	1.7	10288	389.3	331.7	68	11656	458.6	383	109	11084	429.6	361.5	93
1	0	0	2017	1	210	2	1							58		242		2			6	1	3	0	1	1	0		0				669	13.2	23.6	123	1.7	10288	389.3	331.7	68	11656	458.6	383	109	11084	429.6	361.5	93
1	0		2018	1	211	1	0								12		20	2			4		1	0	0	1							636	12.5	23.3	127	1.8	9967	391.7	327.1	66	11711	472	386.4	87	10928	435.9	359.8	78
1	0		2018	1	212	4	3							46		135		3			3		1	0	0	1	1						636	12.5	23.3	127	1.8	9967	391.7	327.1	66	11711	472	386.4	87	10928	435.9	359.8	78
1	0		2018	1	213	4	2							130		132		4			1		1	1	0	0	1						636	12.5	23.3	127	1.8	9967	391.7	327.1	66	11711	472	386.4	87	10928	435.9	359.8	78
2	0		2018	1	214	4	3							127		150		4			2		1	0	0	0	1						636	12.5	23.3	127	1.8	9967	391.7	327.1	66	11711	472	386.4	87	10928	435.9	359.8	78
1	0		2018	1	215	4	2							44		67		5			2		1	0	0	0	1						636	12.5	23.3	127	1.8	9967	391.7	327.1	66	11711	472	386.4	87	10928	435.9	359.8	78
1	0		2018	1	216	1	1							64		153		5			3		1	0	0	0	1						636	12.5	23.3	127	1.8	9967	391.7	327.1	66	11711	472	386.4	87	10928	435.9	359.8	78
2	0		2018	1	217	2	0								13		15	5			2		1	0	0	1							636	12.5	23.3	127	1.8	9967	391.7	327.1	66	11711	472	386.4	87	10928	435.9	359.8	78
2	0		2018	1	218	3	2							115		115		6			1		1	1	0	0	1						636	12.5	23.3	127	1.8	9967	391.7	327.1	66	11711	472	386.4	87	10928	435.9	359.8	78
2	0		2018	1	219	3	2							72		72		9			1		1	1	0	0	1						636	12.5	23.3	127	1.8	9967	391.7	327.1	66	11711	472	386.4	87	10928	435.9	359.8	78
2	0		2018	1	220	4	3							64		134		9			2		1	0	0	1	1						636	12.5	23.3	127	1.8	9967	391.7	327.1	66	11711	472	386.4	87	10928	435.9	359.8	78
1	0	0	2018	1	221	2	2	305	10959	465.6	440.7	2.50589	71	51		51		2	124		1	1	2	1	0	0	1	1	1	0	0		636	12.5	23.3	127	1.8	9967	391.7	327.1	66	11711	472	386.4	87	10928	435.9	359.8	78
2	0	0	2018	1	222	3	1	305	9026	340.6	305.4	1	25	80		100		6	350		2	2	2	0	0	0	1	1	0	1	0		636	12.5	23.3	127	1.8	9967	391.7	327.1	66	11711	472	386.4	87	10928	435.9	359.8	78
1	0	0	2018	1	223	2	2	305	13206	444.2	405.5	0.443607	17	110		110		2	222		1	3	2	1	0	0	1	0	0	0	0		636	12.5	23.3	127	1.8	9967	391.7	327.1	66	11711	472	386.4	87	10928	435.9	359.8	78
1	0	0	2018	1	224	3	1	305	9994	383.9	326.2	2	50	82		129		2	201		2	1	0	0	1	0	1	1	1	0	0		636	12.5	23.3	127	1.8	9967	391.7	327.1	66	11711	472	386.4	87	10928	435.9	359.8	78
1	0	0	2018	1	225	4	2	305	4327	203.6	155.3	4.02857	204	84		140		3	252		2	1	0	0	0	1	1	1	1	0	0		636	12.5	23.3	127	1.8	9967	391.7	327.1	66	11711	472	386.4	87	10928	435.9	359.8	78
1	0	0	2018	1	226	3	2	305	15667	587	492.6	0	10	75		172		3	238		3	1	0	0	1	1	0	1	1	0	0		636	12.5	23.3	127	1.8	9967	391.7	327.1	66	11711	472	386.4	87	10928	435.9	359.8	78
1	0	0	2018	1	227	2	1	305	11544	399.9	379.6	1.52607	36	143		143		5	408		1	2	0	1	0	0	1	1	0	0	0		636	12.5	23.3	127	1.8	9967	391.7	327.1	66	11711	472	386.4	87	10928	435.9	359.8	78
2	0	1	2018	1	228	3	1	305	10441	427.5	385.5	3.91839	189	107		131		8	152	56	2	3	0	0	1	0	1	1	0	1	1	0	636	12.5	23.3	127	1.8	9967	391.7	327.1	66	11711	472	386.4	87	10928	435.9	359.8	78
2	0	1	2018	1	229	1	0	305	11064	367.5	319.2	1.5656	37		12		12	9	261	73	1	7	0	1	0	0		1	0	0	1	0	636	12.5	23.3	127	1.8	9967	391.7	327.1	66	11711	472	386.4	87	10928	435.9	359.8	78
2	0	1	2018	1	230	1	0	291	3677	165.7	134.1	0.356144	16		13		13	9	112	112	1	1	0	1	0	0		1	1	0	0	1	636	12.5	23.3	127	1.8	9967	391.7	327.1	66	11711	472	386.4	87	10928	435.9	359.8	78
2	0	1	2018	1	231	1	0	305	4379	224.5	156.9	0.879706	23		13		13	9	113	113	1	1	0	1	0	0		1	1	0	0	1	636	12.5	23.3	127	1.8	9967	391.7	327.1	66	11711	472	386.4	87	10928	435.9	359.8	78
2	0	1	2018	1	232	3	1	305	12939	545.3	446.1	3.94111	192	95		209		9	127	127	3	1	0	0	0	1	0	1	1	0	0	1	636	12.5	23.3	127	1.8	9967	391.7	327.1	66	11711	472	386.4	87	10928	435.9	359.8	78
1	0	1	2018	1	233	4	2	305	10545	534.8	379.2	1.1635	28	114		114		9	127	66	1	4	0	1	0	0	1	0	0	1	0	1	636	12.5	23.3	127	1.8	9967	391.7	327.1	66	11711	472	386.4	87	10928	435.9	359.8	78
2	0	1	2018	1	234	6	4							85		85		9		57	1	3	3	1	0	0	1		0	0	1		636	12.5	23.3	127	1.8	9967	391.7	327.1	66	11711	472	386.4	87	10928	435.9	359.8	78
2	0	1	2018	1	235	7	5							96		96		9		83	1	1	3	1	0	0	1		0				636	12.5	23.3	127	1.8	9967	391.7	327.1	66	11711	472	386.4	87	10928	435.9	359.8	78
2	0	1	2018	1	236	3	1							91		246		9		89	4	4	3	0	0	1	0		0	1	1	0	636	12.5	23.3	127	1.8	9967	391.7	327.1	66	11711	472	386.4	87	10928	435.9	359.8	78
2	0	1	2018	1	237	2	0								13		13	8		107	1	1	3	1	0	0			0				636	12.5	23.3	127	1.8	9967	391.7	327.1	66	11711	472	386.4	87	10928	435.9	359.8	78
2	0	1	2018	1	238	3	2							52		52		9		109	1	2	3	1	0	0	1		0	0	0		636	12.5	23.3	127	1.8	9967	391.7	327.1	66	11711	472	386.4	87	10928	435.9	359.8	78
1	0	0	2018	1	239	4	3							67		182		2			2	3	3	0	0	1	0		0	1	1		636	12.5	23.3	127	1.8	9967	391.7	327.1	66	11711	472	386.4	87	10928	435.9	359.8	78
1	0	0	2018	1	240	5	3							103		103		3			1	1	3	1	0	0	1		0				636	12.5	23.3	127	1.8	9967	391.7	327.1	66	11711	472	386.4	87	10928	435.9	359.8	78
2	0	0	2018	1	241	2	1							83		137		6			4	1	3	0	1	0	1		0				636	12.5	23.3	127	1.8	9967	391.7	327.1	66	11711	472	386.4	87	10928	435.9	359.8	78
2	0		2019	1	242	2	1							127		127		9			1		1	1	0	0	1						665	13	23	129	1.9	10163	387.1	334.7	76	11957	476.5	398.5	90	11149	436.2	369.8	84
2	0	1	2019	1	243	2	1	274	8023	284.2	279.9	4.79909	348	77		113		9	79	54	2	2	0	0	0	0	1	1	0	1	0	1	665	13	23	129	1.9	10163	387.1	334.7	76	11957	476.5	398.5	90	11149	436.2	369.8	84
2	0	1	2019	1	245	1	0	301	8143	298.7	274.5	0.678072	20		12		12	8	80	80	1	1	0	1	0	0		1	1	0	0	1	665	13	23	129	1.9	10163	387.1	334.7	76	11957	476.5	398.5	90	11149	436.2	369.8	84
2	0	1	2019	1	246	2	0	300	11039	389.8	349.9	0.748461	21		12		12	9	96	96	1	1	0	1	0	0		1	1	0	0	1	665	13	23	129	1.9	10163	387.1	334.7	76	11957	476.5	398.5	90	11149	436.2	369.8	84
2	0	1	2019	1	247	2	0	296	9623	361.4	315.3	0.604071	19		12		12	8	70	70	1	1	0	1	0	0		0	1	0	0	1	665	13	23	129	1.9	10163	387.1	334.7	76	11957	476.5	398.5	90	11149	436.2	369.8	84
2	0	1	2019	1	248	1	0								11		11	9		82	1	1	3	1	0	0			0				665	13	23	129	1.9	10163	387.1	334.7	76	11957	476.5	398.5	90	11149	436.2	369.8	84
2	0	0	2019	1	249	4	3							109		109		6			1	2	3	1	0	0	1		0	0	1		665	13	23	129	1.9	10163	387.1	334.7	76	11957	476.5	398.5	90	11149	436.2	369.8	84
1	0		2016	3	250	6	3							73		98		2			2		1	0	1	0	1						388	15.4	24.9	88	1.6	7200	308.4	255.1	70	8736	407.9	315.8	174	7862	351.3	281.3	120
1	0		2016	3	251	3	2							58		58		7			1		1	1	0	0	1						388	15.4	24.9	88	1.6	7200	308.4	255.1	70	8736	407.9	315.8	174	7862	351.3	281.3	120
1	0	0	2016	3	252	3	1	305	9178	305.1	322.5	1.35614	32	94		98		1	157		1	1	2	1	0	0	1	1	1	0	0		388	15.4	24.9	88	1.6	7200	308.4	255.1	70	8736	407.9	315.8	174	7862	351.3	281.3	120
1	0	0	2016	3	253	3	2							83		107		1			3	1	3	0	1	0	1		0				388	15.4	24.9	88	1.6	7200	308.4	255.1	70	8736	407.9	315.8	174	7862	351.3	281.3	120
2	0		2017	3	254	2	1							66		149		6			4		1	0	0	0	1						374	14.6	25.4	91	1.7	7644	331.4	278.7	82	9245	432.8	337.2	120	8513	386.5	310.5	104
2	0		2017	3	255	1	0								14		14	6			2		1	0	0	0							374	14.6	25.4	91	1.7	7644	331.4	278.7	82	9245	432.8	337.2	120	8513	386.5	310.5	104
2	0		2017	3	256	4	2							86		86		7			1		1	1	0	0	1						374	14.6	25.4	91	1.7	7644	331.4	278.7	82	9245	432.8	337.2	120	8513	386.5	310.5	104
2	0		2017	3	257	1	0								13		13	7			1		1	1	0	0							374	14.6	25.4	91	1.7	7644	331.4	278.7	82	9245	432.8	337.2	120	8513	386.5	310.5	104
1	0		2017	3	258	2	0								16		16	9			1		1	1	0	0							374	14.6	25.4	91	1.7	7644	331.4	278.7	82	9245	432.8	337.2	120	8513	386.5	310.5	104
1	0		2017	3	259	2	0								14		15	9			2		1	0	1	0							374	14.6	25.4	91	1.7	7644	331.4	278.7	82	9245	432.8	337.2	120	8513	386.5	310.5	104
1	0		2017	3	260	2	0								14		14	9			1		1	1	0	0							374	14.6	25.4	91	1.7	7644	331.4	278.7	82	9245	432.8	337.2	120	8513	386.5	310.5	104
1	0		2017	3	261	2	0								12		13	9			2		1	0	0	0							374	14.6	25.4	91	1.7	7644	331.4	278.7	82	9245	432.8	337.2	120	8513	386.5	310.5	104
1	0	1	2017	3	262	2	1	300	8000	377.6	316.9	1.1635	28	77		135		8	76	76	3	1	0	0	1	0	1	1	1	0	0	1	374	14.6	25.4	91	1.7	7644	331.4	278.7	82	9245	432.8	337.2	120	8513	386.5	310.5	104
1	0	1	2018	3	263	1	0	305	6108	304.6	256.9	0.815575	22		15		15	8	103	55	1	2	0	1	0	0		1	0	0	0	1	434	13.9	24.3	96	1.7	8550	354.5	309.3	81	9996	458	362.8	124	9270	406	335.9	104
1	0		2016	4	264	2	1							18		101		8			5		1	0	0	0	1						694	15.1	24.5	130	2.6	7659	272.5	261.9	94	8857	320.5	307.2	170	8294	298	285.9	137
1	0		2016	4	265	3	1							44		190		8			4		1	0	0	1	0						694	15.1	24.5	130	2.6	7659	272.5	261.9	94	8857	320.5	307.2	170	8294	298	285.9	137
1	0		2016	4	266	6	3							54		207		8			4		1	0	0	1	0						694	15.1	24.5	130	2.6	7659	272.5	261.9	94	8857	320.5	307.2	170	8294	298	285.9	137
2	0		2016	4	267	6	3							43		83		9			2		1	0	0	0	1						694	15.1	24.5	130	2.6	7659	272.5	261.9	94	8857	320.5	307.2	170	8294	298	285.9	137
2	0	1	2016	4	268	5	3	240	4436	136.9	150.9	2.91073	94	67		134		4	47	47	3	1	2	0	0	0	1	0	1	0	0	1	694	15.1	24.5	130	2.6	7659	272.5	261.9	94	8857	320.5	307.2	170	8294	298	285.9	137
2	0	0	2016	4	269	2	1	305	6120	261.5	229.2	2.5656	74	68		144		6	370		3	2	0	0	0	1	1	0	0	0	0		694	15.1	24.5	130	2.6	7659	272.5	261.9	94	8857	320.5	307.2	170	8294	298	285.9	137
2	0	1	2016	4	270	1	0	277	4508	153.1	150.4	2.28688	61		14		16	6	41	41	3	1	0	0	0	1		1	1	0	0	1	694	15.1	24.5	130	2.6	7659	272.5	261.9	94	8857	320.5	307.2	170	8294	298	285.9	137
2	0	1	2016	4	271	1	0	305	5644	201.7	193.2	1	25		12		12	7	94	74	1	2	0	1	0	0		0	0	0	0	1	694	15.1	24.5	130	2.6	7659	272.5	261.9	94	8857	320.5	307.2	170	8294	298	285.9	137
2	0	1	2016	4	272	1	0								14		14	9		87	1	1	3	1	0	0			0				694	15.1	24.5	130	2.6	7659	272.5	261.9	94	8857	320.5	307.2	170	8294	298	285.9	137
1	0		2017	4	273	3	2							51		100		6			2		1	0	0	1	1						602	16	26.3	124	2.4	7243	255.9	241.1	72	8230	305	277.9	109	7817	284.5	262.5	95
1	0		2017	4	274	7	4							60		133		7			3		1	0	1	0	1						602	16	26.3	124	2.4	7243	255.9	241.1	72	8230	305	277.9	109	7817	284.5	262.5	95
1	0		2017	4	275	4	2							58		58		8			1		1	1	0	0	1						602	16	26.3	124	2.4	7243	255.9	241.1	72	8230	305	277.9	109	7817	284.5	262.5	95
1	0		2017	4	276	2	0								15		15	9			1		1	1	0	0							602	16	26.3	124	2.4	7243	255.9	241.1	72	8230	305	277.9	109	7817	284.5	262.5	95
1	0	0	2017	4	277	3	2	305	7173	314.5	261	1.78241	43	33		123		5	297		5	1	2	0	1	0	1	1	1	0	0		602	16	26.3	124	2.4	7243	255.9	241.1	72	8230	305	277.9	109	7817	284.5	262.5	95
1	0	1	2017	4	278	2	0	261	4488	170.1	144.2	2.52607	72		15		17	6	40	40	4	1	0	0	0	0		0	1	0	0	1	602	16	26.3	124	2.4	7243	255.9	241.1	72	8230	305	277.9	109	7817	284.5	262.5	95
1	0	0	2016	5	279	2	1	305	8010	322.2	268.9	2.78241	86	68		68		6	363		1	3	2	1	0	0	1	1	0	0	1		569	14.1	24.1	141	2	9752	376	333.8	103	10700	421.3	369.2	137	10143	394.7	348.4	118
2	0	1	2016	5	280	2	1	293	8889	367.8	302.5	2.62293	77	125		125		6	71	71	1	1	0	1	0	0	1	1	1	0	0	1	569	14.1	24.1	141	2	9752	376	333.8	103	10700	421.3	369.2	137	10143	394.7	348.4	118
1	0	1	2016	5	281	4	2							67		67		6		43	1	4	3	1	0	0	1		0	0	1		569	14.1	24.1	141	2	9752	376	333.8	103	10700	421.3	369.2	137	10143	394.7	348.4	118
1	0		2017	5	282	2	1							117		172		6			2		1	0	0	1	0						799	13.8	24.2	130	2	10043	422.2	336.5	101	11414	487.8	379	160	10493	443.7	350.4	122
1	0		2017	5	283	2	1							128		128		8			1		1	1	0	0	1						799	13.8	24.2	130	2	10043	422.2	336.5	101	11414	487.8	379	160	10493	443.7	350.4	122
1	0	1	2017	5	284	1	0								13		13	8		49	1	7	3	1	0	0			0	1	1		799	13.8	24.2	130	2	10043	422.2	336.5	101	11414	487.8	379	160	10493	443.7	350.4	122
1	0	0	2017	5	285	3	1							120		256		6			3	3	3	0	0	1	0		0	0	1		799	13.8	24.2	130	2	10043	422.2	336.5	101	11414	487.8	379	160	10493	443.7	350.4	122
1	0		2018	5	286	2	1							56		75		4			2		1	0	0	0	1						763	13.6	23.8	135	2.3	9868	397.7	331.5	91	11838	480	391.1	144	10448	421.9	349.1	109
1	0		2018	5	287	5	3							81		467		5			6		1	0	0	1	0						763	13.6	23.8	135	2.3	9868	397.7	331.5	91	11838	480	391.1	144	10448	421.9	349.1	109
1	0		2018	5	288	1	0								17		17	5			1		1	1	0	0							763	13.6	23.8	135	2.3	9868	397.7	331.5	91	11838	480	391.1	144	10448	421.9	349.1	109
1	0		2018	5	289	3	1							73		186		6			4		1	0	1	0	0						763	13.6	23.8	135	2.3	9868	397.7	331.5	91	11838	480	391.1	144	10448	421.9	349.1	109
1	0		2018	5	290	2	1							87		87		7			1		1	1	0	0	1						763	13.6	23.8	135	2.3	9868	397.7	331.5	91	11838	480	391.1	144	10448	421.9	349.1	109
1	0	0	2018	5	291	3	2	272	12019	440.2	366.6	1.81558	44	126		126		5	324		1	3	2	1	0	0	1	1	0	0	0		763	13.6	23.8	135	2.3	9868	397.7	331.5	91	11838	480	391.1	144	10448	421.9	349.1	109
1	0	1	2018	5	292	1	0	305	6536	274.7	211.5	2.11103	54		13		13	6	85	49	1	3	2	1	0	0		1	0	0	0	1	763	13.6	23.8	135	2.3	9868	397.7	331.5	91	11838	480	391.1	144	10448	421.9	349.1	109
1	0	1	2018	5	293	1	0	305	8582	376.6	299.4	0.263034	15		11		11	8	304	57	1	9	2	1	0	0		1	0	1	1	0	763	13.6	23.8	135	2.3	9868	397.7	331.5	91	11838	480	391.1	144	10448	421.9	349.1	109
1	0	0	2018	5	294	2	1	305	9196	378.3	330.8	0.748461	21	61		61		5	289		1	2	0	1	0	0	1	1	0	0	1		763	13.6	23.8	135	2.3	9868	397.7	331.5	91	11838	480	391.1	144	10448	421.9	349.1	109
1	0	1	2018	5	295	2	1	263	5411	225.6	217.8	2	50	128		128		7	41	29	1	2	0	1	0	0	1	1	0	0	0	1	763	13.6	23.8	135	2.3	9868	397.7	331.5	91	11838	480	391.1	144	10448	421.9	349.1	109
1	0	1	2018	5	296	4	2							91		106		8		55	2	1	3	0	0	0	1		0				763	13.6	23.8	135	2.3	9868	397.7	331.5	91	11838	480	391.1	144	10448	421.9	349.1	109
1	0	1	2018	5	297	2	1							73		73		8		65	1	2	3	1	0	0	1		0	0	0		763	13.6	23.8	135	2.3	9868	397.7	331.5	91	11838	480	391.1	144	10448	421.9	349.1	109
1	0	1	2018	5	298	5	3							62		186		6		98	4	1	3	0	1	0	0		0				763	13.6	23.8	135	2.3	9868	397.7	331.5	91	11838	480	391.1	144	10448	421.9	349.1	109
[truncated: 11 more columns]
